# Supplementary material for: Pristomyrmex tsujii sp. n. and P. mandibularis Mann (Hymenoptera, Formicidae) from Fiji
Source: Zookeys. 2013 Oct 4;(340):43–61. doi: 10.3897/zookeys.340.5479 (PMC3800798; doi:10.3897/zookeys.340.5479)
Supplement: XML Treatment for Pristomyrmex tsujii [file zookeys.340.5479-treatment1.xml]

<!DOCTYPE tp:taxon-treatment
  PUBLIC "-//TaxonX//DTD Taxonomic Treatment Publishing DTD v0 20100105//EN" "tax-treatment-NSO.dtd">
<tp:taxon-treatment xmlns:tp="http://www.plazi.org/taxpub"><tp:treatment-meta><mixed-citation publication-type="journal"><person-group><name><surname>Sarnat</surname><given-names>Eli M.</given-names></name><name><surname>Economo</surname><given-names>Evan P.</given-names></name></person-group><article-title><italic>Pristomyrmex tsujii</italic> sp. n. and <italic>P. mandibularis</italic> Mann (Hymenoptera, Formicidae) from Fiji</article-title><source>Zookeys</source><day>4</day><month>10</month><year>2013</year><volume>2013</volume><issue>340</issue><fpage>43</fpage><lpage>61</lpage><pub-id pub-id-type="doi">10.3897/zookeys.340.5479</pub-id></mixed-citation></tp:treatment-meta><tp:nomenclature><tp:taxon-name>
                        <tp:taxon-name-part taxon-name-part-type="genus">Pristomyrmex</tp:taxon-name-part>
                        <tp:taxon-name-part taxon-name-part-type="species">tsujii</tp:taxon-name-part>
                        <object-id xmlns:xlink="http://www.w3.org/1999/xlink" xlink:type="simple">http://zoobank.org/AC753BF0-6236-48B8-B8D0-72AEC08C9439</object-id>
                        <object-id xmlns:xlink="http://www.w3.org/1999/xlink" xlink:type="simple">http://species-id.net/wiki/Pristomyrmex_tsujii</object-id>
                    </tp:taxon-name><tp:taxon-status xmlns:xlink="http://www.w3.org/1999/xlink" xlink:type="simple">sp. n.</tp:taxon-status><xref ref-type="fig" rid="F1">Figs 1</xref><xref ref-type="fig" rid="F2">–6</xref><xref ref-type="fig" rid="F3">, 11–22</xref><xref ref-type="fig" rid="F5">, 35</xref><tp:nomenclature-citation-list><tp:nomenclature-citation><tp:taxon-name>Pristomyrmex</tp:taxon-name><comment> sp. FJ02. <xref ref-type="bibr" rid="B19">Sarnat and Economo 2012</xref>:116, pl. 113 (key, discussion, checklist).</comment></tp:nomenclature-citation></tp:nomenclature-citation-list></tp:nomenclature><tp:treatment-sec sec-type="Holotype"><title>Holotype.</title><p>Fiji, Lomaiviti Prov., Koro I., 2.7 km NW Nasau Village, footrack b/w Mt. Kuitarua &amp; Nasau, 12.iii.2005, 465m, <named-content xmlns:xlink="http://www.w3.org/1999/xlink" content-type="dwc:verbatimCoordinates" xlink:type="simple">-17.2947, 179.406</named-content>, primary rainforest, litter <!--PageBreak-->sifting, ex. soil, leaf litter, decaying wood, EMS1862.01, E.M. Sarnat (worker, dry pinned, BPBM, specimen code CASENT0171143). <italic>Paratype</italic>: 1 dealate queen, same data as holotype (USNM, specimen code CASENT0171144).</p></tp:treatment-sec><tp:treatment-sec sec-type="Diagnosis"><title>Diagnosis.</title><p><italic><tp:taxon-name>Pristomyrmex tsujii</tp:taxon-name></italic> workers are polished red, stoutly built and often foveolate. The propodeum is either armed with small denticles or entirely unarmed. The lack of strong propodeal spines (<xref ref-type="fig" rid="F2">Figs 5–6</xref>) separates workers, ergatoid queens and alate queens of <italic><tp:taxon-name>Pristomyrmex tsujii</tp:taxon-name></italic> (<xref ref-type="fig" rid="F3">Figs 12</xref>, <xref ref-type="fig" rid="F3">13</xref>, <xref ref-type="fig" rid="F3">18</xref>) from those of the sympatric <italic><tp:taxon-name>Pristomyrmex mandibularis</tp:taxon-name></italic> (<xref ref-type="fig" rid="F4">Figs 24</xref>, <xref ref-type="fig" rid="F4">27</xref>, <xref ref-type="fig" rid="F4">30</xref>). The same character is used to diagnose the males, but the spines are reduced to denticles in <italic><tp:taxon-name>Pristomyrmex mandibularis</tp:taxon-name></italic> (<xref ref-type="fig" rid="F4">Fig. 33</xref>) and entirely absent in <italic><tp:taxon-name>Pristomyrmex tsujii</tp:taxon-name></italic> (<xref ref-type="fig" rid="F3">Fig. 21</xref>). Additionally, the males of <italic><tp:taxon-name>Pristomyrmex tsujii</tp:taxon-name></italic> tend more towards brown than black. The only congeneric species with an unarmed propodeum is <italic><tp:taxon-name>Pristomyrmex inermis</tp:taxon-name></italic> Wang from New Guinea which also belongs to the <italic>levigatus</italic> group. <italic><tp:taxon-name>Pristomyrmex tsujii</tp:taxon-name></italic> has a more nodiform petiole (<xref ref-type="fig" rid="F2">Figs 3–4</xref>), a stronger median clypeal tooth (<xref ref-type="fig" rid="F2">Fig. 10</xref>), and more abundant foveae between the frontal carinae (<xref ref-type="fig" rid="F2">Figs 7–10</xref>).</p><p><bold>Worker</bold> (<xref ref-type="fig" rid="F1">Figs 1</xref>–<xref ref-type="fig" rid="F2">6</xref>, <xref ref-type="fig" rid="F3">11–13</xref>). <italic>Measurements</italic> (<italic>n</italic> = 20): TL 2.63–3.35, HW 0.66–0.88, HL 0.67–0.87, CI 96–105, SL 0.59–0.77, SI 84–93, EL 0.08–0.11, PW 0.41–0.6, ML 0.61–0.79, PeH 0.24–0.29, PeL 0.14–0.18, PeI 54–71, PpH 0.25–0.31, PpL 0.14–0.19, PpI 47–67. <italic>Holotype measurements</italic>: TL 3.03, HW 0.79, HL 0.81, CI 99, SL 0.70, SI 89, EL 0.1, PW 0.5, ML 0.72, PeH 0.25, PeL 0.14, PeI 58, PpH 0.25, PpL 0.16, PpI 65.</p><fig id="F1" position="float" orientation="portrait"><label>Figures 1–2.</label><caption><p><italic><tp:taxon-name>Pristomyrmex tsujii</tp:taxon-name></italic>, illustrations of head (1) and profile (2). Scale bars are labelled with the approximate observed range for head width (HW) and total length (TL), respectively.</p></caption><graphic xmlns:xlink="http://www.w3.org/1999/xlink" xlink:href="ZooKeys-340-043-g001.jpg" position="float" orientation="portrait" xlink:type="simple"/></fig><fig id="F2" position="float" orientation="portrait"><label>Figures 3–10.</label><caption><p><bold>3–4</bold>.Variation of the petiole and postpetiole observed among populations of <italic><tp:taxon-name>Pristomyrmex tsujii</tp:taxon-name></italic> (<bold>3</bold> Vanua Levu, <bold>4</bold> Koro) <bold>5–6</bold> Variation of the propodeum observed among populations of <italic><tp:taxon-name>Pristomyrmex tsujii</tp:taxon-name></italic> (<bold>5</bold> armed with denticles, <bold>6</bold> unarmed) <bold>7–9</bold> Variation of cephalic sculpture observed among populations of Fijian <italic><tp:taxon-name>Pristomyrmex</tp:taxon-name></italic>. <italic><tp:taxon-name>Pristomyrmex tsujii</tp:taxon-name></italic> tends towards abundant (<bold>7</bold>) to moderate (<bold>8</bold>) cephalic foveae, while <italic><tp:taxon-name>Pristomyrmex mandibularis</tp:taxon-name></italic> varies from abundant (<bold>7</bold>) to sparse (<bold>9</bold>). On Viti Levu, the cephalic sculpture of <italic><tp:taxon-name>Pristomyrmex mandibularis</tp:taxon-name></italic> varies along geographical gradients, whereas on Koro colonies exhibiting the two extremes of the sculpture spectrum occur sympatrically without any known intermediates <bold>10</bold> Taxonomic characters of the mandibles and anterior head capsule used in combination to separate <italic><tp:taxon-name>Pristomyrmex</tp:taxon-name></italic> species from all other Fijian myrmicines.</p></caption><graphic xmlns:xlink="http://www.w3.org/1999/xlink" xlink:href="ZooKeys-340-043-g002.jpg" position="float" orientation="portrait" xlink:type="simple"/></fig><fig id="F3" position="float" orientation="portrait"><label>Figures 11–22.</label><caption><p><bold>11–13</bold> <italic><tp:taxon-name>Pristomyrmex tsujii</tp:taxon-name></italic> sp. n., holotype worker, specimen code CASENT0171144. <bold>14–16</bold> <italic><tp:taxon-name>Pristomyrmex tsujii</tp:taxon-name></italic> sp. n., ergatoid queen, specimen code CASENT0181693<bold>17–19</bold> <italic><tp:taxon-name>Pristomyrmex tsujii</tp:taxon-name></italic> sp. n., paratype alate queen, specimen code CASENT0171143<bold>20–22</bold> <italic><tp:taxon-name>Pristomyrmex tsujii</tp:taxon-name></italic> sp. n., male, specimen code CASENT0181883.</p></caption><graphic xmlns:xlink="http://www.w3.org/1999/xlink" xlink:href="ZooKeys-340-043-g003.jpg" position="float" orientation="portrait" xlink:type="simple"/></fig><fig id="F4" position="float" orientation="portrait"><label>Figures 23–34.</label><caption><p><bold>23–25</bold> <italic><tp:taxon-name>Pristomyrmex mandibularis</tp:taxon-name></italic> Mann, worker, specimen code CASENT0181756. <bold>26–28</bold> <italic><tp:taxon-name>Pristomyrmex mandibularis</tp:taxon-name></italic> Mann, worker, specimen code CASENT0181648 <bold>29–31</bold> <italic><tp:taxon-name>Pristomyrmex mandibularis</tp:taxon-name></italic> Mann, alate queen, specimen code CASENT0171100<bold>32–34</bold> <italic><tp:taxon-name>Pristomyrmex mandibularis</tp:taxon-name></italic> Mann, male, specimen code CASENT0182032.</p></caption><graphic xmlns:xlink="http://www.w3.org/1999/xlink" xlink:href="ZooKeys-340-043-g004.jpg" position="float" orientation="portrait" xlink:type="simple"/></fig><fig id="F5" position="float" orientation="portrait"><label>Figure 35.</label><caption><p>Known distribution of <italic><tp:taxon-name>Pristomyrmex tsujii</tp:taxon-name></italic> (white) <italic><tp:taxon-name>Pristomyrmex mandibularis</tp:taxon-name></italic> (gray) across the Fijian archipelago. Names are given for all islands on which specimens were collected. Symbols have been minimally offset from each other so as not to obscure localities where both species have been recorded.</p></caption><graphic xmlns:xlink="http://www.w3.org/1999/xlink" xlink:href="ZooKeys-340-043-g005.jpg" position="float" orientation="portrait" xlink:type="simple"/></fig><p>Conforming to the generic <!--PageBreak--><!--PageBreak--><italic><tp:taxon-name>Pristomyrmex</tp:taxon-name></italic> and <italic>levigatus</italic> species group definitions detailed in <xref ref-type="bibr" rid="B24">Wang (2003)</xref> with the following specifications. Head shape circular with posterior margin flat to feebly concave medially in full-face view. Antenna 11-segmented with apical three segments forming a distinct club. Antennal insertion surrounded by a raised and unbroken lamella. Frontal carina distinct and extends just past the level of the posterior eye margin. Weak median carina, approximately same length as terminal antennal segment, extending posteriorly from between antennal insertions and transitioning into a weak median groove that terminates near eye level. Frontal lobe weakly expanded as a thin lamella. Eye moderate-sized, approximately same size as antennal socket, 3–4 facets along longest diameter. Clypeus flat and unsculptured. Median part of clypeus shield-like, projecting posteriorly between the bases of the antennae. Anterior clypeal margin tridentate with a median tooth and two lateral teeth; the median tooth similar in size or slightly smaller than the others. Ventral surface of clypeus smooth, lacking a transverse ruga. Lateral portions of clypeus anterior to antennal insertions reduced to a narrow margin. Mandibles mostly smooth with a few weak striae. Masticatory margin of mandible lacking a diastema and possessing four teeth. The third tooth, counting from the apex, is the smallest. A strongly prominent tooth present about midway on the basal margin of mandible. Anterior portion of dorsal labrum with two tooth-like prominences. Palp formula 1,3. Dorsum of mesosoma in profile view evenly arched, broken only by a weak impression separating the mesonotum from the propodeum. Pronotum unarmed; indistinct obtuse humeral angle. Propodeum armed with pair of small but distinct acute denticles to entirely unarmed. Propodeal lobes triangular, obtusely rounded. Fore tibial spur pectinate. Middle and hind tibiae lacking spurs. Petiole node in profile high, taller than long, with anterior face weakly convex, dorsal face flat to weakly convex, and posterior faces weakly convex to weakly concave. Petiolar peduncle tapering broadly into petiolar node and approximately as long as petiolar node. Postpetiole in profile as tall or occasionally taller than petiole, approximately two times as tall as long; anterior face sloping evenly into dorsal face and junction of posterior face and dorsal face more angular. Dorsum of head covered with scattered to abundant weakly impressed foveae. Dorsum of mesosoma smooth and shining. Petiole and postpetiole smooth and shining, each with a weak lateral longitudinal carina on both sides. Gaster unsculptured. Dorsal surface of head with numerous erect to suberect long hairs originating from center of foveolae. Mesosoma with 4–5 pairs of long erect hairs. Petiolar peduncle with one pair of erect hairs. Petiolar and postpetiolar nodes each with one pair of posteriorly projecting erect hairs. First gastral segment with 1–3 pairs of erect hairs on anterior third. Scape and tibia with numerous erect to suberect hairs. All surfaces a shiny, polished yellowish brown to reddish brown.</p><p><bold>Ergatoid queen</bold> (<xref ref-type="fig" rid="F3">Figs 14–16</xref>). <italic>Measurements</italic> (<italic>n</italic> = 3): TL 3.25, HW 0.85–0.88, HL 0.83–0.84, CI 101–105, SL 0.68–0.73, SI 80–85, EL 0.11–0.12, PW 0.54–0.59, ML 0.75–0.79, PeH 0.26–0.28, PeL 0.16–0.18, PeI 61–66, PpH 0.27–0.30, PpL 0.16–0.19, PpI 55–63.</p><p>Closely resembling the worker in the structure of mandibles, clypeus, petiole, postpetiole and gaster in addition to sculpture, color and pilosity. Head with a single well-defined depression in place of the median ocellus. Mesosoma in dorsal view with a promesonotal suture but lacking sclerites associated with alate queen. Mesonotum more convex. Propodeal spines either absent or reduced to acute angles. Dorsum of head covered with scattered to abundant weakly impressed foveolae and smaller shallow punctures. Dorsum of mesosoma similar to alate queen with one or two additional pairs of erect hairs than worker.</p><p><bold>Alate queen</bold> (<xref ref-type="fig" rid="F3">Figs 20–22</xref>). <italic>Measurements</italic> (<italic>n</italic> = 2): TL 3.67–3.94, HW 0.88–0.91, HL 0.86–0.91, CI 100–103, SL 0.75–0.80, SI 85–88, EL 0.16, PW 0.66–0.69, ML 0.95–1.01, PeH 0.27–0.28, PeL 0.16, PeI 58–61, PpH 0.29–0.30, PpL 0.17, PpI 54–58.</p><p>Conforming to the generic <italic><tp:taxon-name>Pristomyrmex</tp:taxon-name></italic> definition detailed in <xref ref-type="bibr" rid="B24">Wang (2003)</xref> with the following specifications. Closely resembling worker in the structure of the mandibles, clypeus, petiole, postpetiole and gaster in addition to sculpture, color and pilosity with the following differences. Larger. Eyes much larger with diameter composed of ca. 12 facets. Three ocelli present. Posterior head margin weakly concave. Mesosoma marked with wing sclerites and dorsal sutures. Wing shape and venation unknown (only dealate specimens available for examination). Propodeal spines either absent or reduced to acute angles. Dorsum of head covered with scattered to abundant weakly impressed foveolae and smaller shallow punctures. Dorsum of mesosoma with more than 10 pairs of erect hairs.</p><p><bold>Male</bold>. (<xref ref-type="fig" rid="F4">Figs 23–25</xref>). <italic>Measurements</italic> (<italic>n</italic> = 11): TL 2.95–3.41, HW 0.52–0.64, HL 0.46–0.61, CI 103–112, SL 0.14–0.20, SI 24–32, HWE 0.69–0.80, EL 0.24–0.28, PW 0.50–0.73, ML 0.93–1.05, PeH 0.14–0.20, PeL 0.32–0.40, PeI 178–232, PpH 0.17–0.21, PpL 0.11–0.18, PpI 55–76.</p><p>Conforming to the generic <!--PageBreak--><!--PageBreak--><italic><tp:taxon-name>Pristomyrmex</tp:taxon-name></italic> definition detailed in <xref ref-type="bibr" rid="B24">Wang (2003)</xref> with the following specifications. Head, including the eyes, broader than long. Dorsal portion of occipital margin raised into a transverse carina from which short lengths of longitudinal carinae originate. Frontal carina weak, terminating before reaching the posterior level of the eye. Clypeus with a median longitudinal carina and 1–3 pair of lateral carinae extending towards the anterior margin. Anterior clypeal margin flat to weakly convex. Mesoscutum with distinct notauli forming a Y-shape. Parapsidal furrows reduced to weak impressions. Scuto-scutellar sulcus with 7–10 narrow longitudinal ridges visible in dorsal view. Propodeum unarmed to weakly tuberculate, lacking teeth or spines. Propodeal lobes obtusely triangular with a blunt or rounded apex; sometimes reduced to weak flanges. Middle and hind tibiae lacking spurs. Petiole in profile cuneiform; node with a convex posterior face but lacking a distinct anterior face. Peduncle long. Postpetiole in profile weakly nodiform with a steeply convex anterior face and shorter, more gently sloped posterior face. In dorsal view subrectangular and broader than long. Dorsum of head smooth and shining. Dorsal scutum weakly foveolate. Sides of mesosoma smooth and shining, occasionally with several short carinulae on metapleuron and propodeum. Petiole and postpetiole smooth and shining. Gaster unsculptured. All dorsal surfaces with abundant long hairs. Legs and scapes with numerous erect or suberect short hairs. Color reddish brown with lighter brown appendages. Wings infuscated.</p></tp:treatment-sec><tp:treatment-sec sec-type="Geographic variation"><title>Geographic variation.</title><p><italic><tp:taxon-name>Pristomyrmex tsujii</tp:taxon-name></italic> varies in the abundance of the cephalic foveae, propodeal armament and petiolar node shape. In Koro (the type locality) and Gau the specimens exhibit a sparse scattering of foveae and punctures usually separated from each other by a distance exceeding their diameters. None of the Koro specimens are armed even with denticles and the petiolar node is relatively broad in profile with a weakly convex posterior face. The series from Taveuni has sparse fovea and the worker from Vanua Levu has moderate foveae. Workers from both islands have an unarmed propodeum, like those from Koro, but the petiolar node is narrower in profile with a weakly concave posterior face. The postpetiolar nodes of workers from both Taveuni and Vanua Levu are taller than the petiolar node. The workers from Viti Levu are all more foveolate than those from the outlying islands. The strongest sculpture was found on a specimen from Waivudawa (CASENT0181827). The petiolar and postpetiolar shapes of Viti Levu workers are more similar to those of Koro workers than those of Taveuni and Vanua Levu. Some of the Viti Levu workers have an unarmed propodeum like those of the outlying islands, whereas others have a propodeum armed with an acute denticle equal or less than the size of the propodeal lobe.</p></tp:treatment-sec><tp:treatment-sec sec-type="Etymology"><title>Etymology.</title><p>This new species is named for Prof. Kazuki Tsuji in honor of his extensive work on the social biology of <italic><tp:taxon-name>Pristomyrmex punctatus</tp:taxon-name></italic>, and his efforts to promote connectivity between the Japanese and international research communities. The species epithet is a noun in apposition and thus invariant.</p></tp:treatment-sec><tp:treatment-sec sec-type="Discussion"><title>Discussion.</title><p>Despite being widely distributed across the Fijian archipelago, workers of <!--PageBreak--><!--PageBreak--><italic><tp:taxon-name>Pristomyrmex tsujii</tp:taxon-name></italic> were rarely encountered in the field, although males were collected in Malaise traps with some frequency. Workers were collected from Gau, Koro, Vanua Levu and Viti Levu. Of these, all were collected in leaf litter samples except for one found foraging on a fallen tree and another found foraging under a stone. Collection records suggest the species prefers primary rainforest, but several collections from secondary forests and forest fragments suggest it can tolerate some degree of disturbance. The strongly distended gasters of the ergatoid queens are presumably equipped with functional ovaries, but a more thorough examination of fresh material would be required to verify their reproductive potential. It is also unknown whether the ergatoid queens occur in the same nests as alate queens, or if they are capable of founding their own colonies.</p></tp:treatment-sec><tp:treatment-sec sec-type="Material examined"><title>Material examined.</title><p><bold>FIJI. Gau:</bold> Mt. Delaco, 3 km SE Navukailagi Village, 432m, <named-content xmlns:xlink="http://www.w3.org/1999/xlink" content-type="dwc:verbatimCoordinates" xlink:type="simple">-17.9795, 179.276</named-content> (CASENT0181697); Mt. Delaco, 3.3 km SE Navukailagi Village, 387m, -17.98, 179.275 (CASENT0181847, CASENT0181848, CASENT0181869, CASENT0181871, CASENT0181900, CASENT0181917, CASENT0181927, CASENT0181929, CASENT0181939, CASENT0181941, CASENT0181956, CASENT0181960, CASENT0181971, CASENT0181974, CASENT0181975, CASENT0181980, CASENT0181987, CASENT0181992, CASENT0182077); Mt. Delaco, 3.5 km SE Navukailagi Village, 490m, <named-content xmlns:xlink="http://www.w3.org/1999/xlink" content-type="dwc:verbatimCoordinates" xlink:type="simple">-17.9827, 179.276</named-content> (CASENT0181680); Mt. Delaco, 3.8 km SE Navukailagi Village, 496m, <named-content xmlns:xlink="http://www.w3.org/1999/xlink" content-type="dwc:verbatimCoordinates" xlink:type="simple">-17.9836, 179.277</named-content> (CASENT0181844, CASENT0181855, CASENT0181862, CASENT0181863, CASENT0181864, CASENT0181878, CASENT0181912, CASENT0181923, CASENT0181928, CASENT0181969, CASENT0181986, CASENT0181995); Mt. Delaco, 3.9 km SE Navukailagi Village, 575m, <named-content xmlns:xlink="http://www.w3.org/1999/xlink" content-type="dwc:verbatimCoordinates" xlink:type="simple">-17.9879, 179.278</named-content> (CASENT0181786); Mt. Delaco, 4.0 km SE Navukailagi Village, 564m, <named-content xmlns:xlink="http://www.w3.org/1999/xlink" content-type="dwc:verbatimCoordinates" xlink:type="simple">-17.9861, 179.277</named-content> (CASENT0181889, CASENT0181907, CASENT0181913, CASENT0181935, CASENT0181946, CASENT0181947, CASENT0181951, CASENT0181962, CASENT0181973, CASENT0181996). <bold>Kadavu:</bold> Mt. Washington summit, 1.6 km SW Lomaji, 800m, <named-content xmlns:xlink="http://www.w3.org/1999/xlink" content-type="dwc:verbatimCoordinates" xlink:type="simple">-19.1181, 177.988</named-content> (CASENT0182030); Mt. Washington, 1.3 km SSW Lomaji, 580m, <named-content xmlns:xlink="http://www.w3.org/1999/xlink" content-type="dwc:verbatimCoordinates" xlink:type="simple">-19.1175, 177.992</named-content> (CASENT0182000); Mt. Washington, 1.4km SSW Lomaji Village, 700m, -19.1183, 177.99 (CASENT0182060). <bold>Koro:</bold> 2.7 km NW Nasau Village, footrack b/w Mt. Kuitarua &amp; Nasau, 465m, <named-content xmlns:xlink="http://www.w3.org/1999/xlink" content-type="dwc:verbatimCoordinates" xlink:type="simple">-17.2947, 179.406</named-content> (CASENT0171143, CASENT0171144); Mt. Kuitarua summit, 3.8 km NW Nasau Village, 505m, <named-content xmlns:xlink="http://www.w3.org/1999/xlink" content-type="dwc:verbatimCoordinates" xlink:type="simple">-17.2868, 179.404</named-content> (CASENT0182004, CASENT0182038); Mt. Kuitarua, 3.1 km WNW Nasau Village, 440m, <named-content xmlns:xlink="http://www.w3.org/1999/xlink" content-type="dwc:verbatimCoordinates" xlink:type="simple">-17.2905, 179.404</named-content> (CASENT0194546); Mt. Kuitarua, 3.8 km NW Nasau Village, 485m, <named-content xmlns:xlink="http://www.w3.org/1999/xlink" content-type="dwc:verbatimCoordinates" xlink:type="simple">-17.2888, 179.404</named-content> (CASENT0182037); Mt. Nabukala, 4.7 km WSW Nasau Village, 500m, <named-content xmlns:xlink="http://www.w3.org/1999/xlink" content-type="dwc:verbatimCoordinates" xlink:type="simple">-17.3122, 179.388</named-content> (CASENT0181717). <bold>Lakeba:</bold> 3.2 km NE Tubou Village, 100m, <named-content xmlns:xlink="http://www.w3.org/1999/xlink" content-type="dwc:verbatimCoordinates" xlink:type="simple">-18.2294, -178.779</named-content> (CASENT0182083). <bold>Ovalau:</bold> 1.2 km NNW Draiba Village, 300m, <named-content xmlns:xlink="http://www.w3.org/1999/xlink" content-type="dwc:verbatimCoordinates" xlink:type="simple">-17.6942, 178.825</named-content> (CASENT0181745). <bold>Taveuni:</bold> Devo Peak, 5.5 km SE Tavuki Village, 1188m, <named-content xmlns:xlink="http://www.w3.org/1999/xlink" content-type="dwc:verbatimCoordinates" xlink:type="simple">-16.8432, -179.966</named-content> (CASENT0181898, CASENT0181940); Devo Peak, 5.6 km SE Tavuki Village, 1187m, -16.8433, -179.96 (CASENT0181981); Mt. Devo, 5.3 km SE Tavuki Village, 1064m, <named-content xmlns:xlink="http://www.w3.org/1999/xlink" content-type="dwc:verbatimCoordinates" xlink:type="simple">-16.8409, -179.968</named-content> (CASENT0181865, CASENT0181885, CASENT0181961, CASENT0182007, CASENT0182009); Mt. Devo, Tavuki Village, 892m, <named-content xmlns:xlink="http://www.w3.org/1999/xlink" content-type="dwc:verbatimCoordinates" xlink:type="simple">-16.8372, -179.973</named-content> (CASENT0181915, CASENT0181919, CASENT0194570); Soqulu Estate, 140m, -16.8333, -180 (CASENT0182019). <bold>Vanua Levu:</bold> 1.5 km N Yasawa Village, 300m, <named-content xmlns:xlink="http://www.w3.org/1999/xlink" content-type="dwc:verbatimCoordinates" xlink:type="simple">-16.4681, 179.644</named-content> (CASENT0181708); Batiqere Range, 6 km NW Kilaka Village, 61m, <named-content xmlns:xlink="http://www.w3.org/1999/xlink" content-type="dwc:verbatimCoordinates" xlink:type="simple">-16.8108, 178.988</named-content> (CASENT0194551); Natewa Peninsula, Mt. Navatadoi, hilltop, 2.6 km SSE Vusasivo Village, 400m, <named-content xmlns:xlink="http://www.w3.org/1999/xlink" content-type="dwc:verbatimCoordinates" xlink:type="simple">-16.5928, 179.772</named-content> (CASENT0182031); Vatudiri, 4 km SE Lomaloma Village, 630m, <named-content xmlns:xlink="http://www.w3.org/1999/xlink" content-type="dwc:verbatimCoordinates" xlink:type="simple">-16.6296, 179.208</named-content> (CASENT0182005, CASENT0182022, CASENT0182028). <bold>Viti Levu:</bold> 1.8 km NW Naboutini Village, 300m, <named-content xmlns:xlink="http://www.w3.org/1999/xlink" content-type="dwc:verbatimCoordinates" xlink:type="simple">-18.2206, 177.817</named-content> (CASENT0181734); 2.3 km NW Nabukelevu Village, 300m, -18.11, <!--PageBreak-->177.817 (CASENT0181655, CASENT0181747); 2.7 km NE Naikorokoro Village, 300m, <named-content xmlns:xlink="http://www.w3.org/1999/xlink" content-type="dwc:verbatimCoordinates" xlink:type="simple">-18.0872, 178.331</named-content> (CASENT0181679); 4.8 km NE Galoa Village, 300m, <named-content xmlns:xlink="http://www.w3.org/1999/xlink" content-type="dwc:verbatimCoordinates" xlink:type="simple">-18.2186, 178.014</named-content> (CASENT0181750); 7.5 km NE Vunisea Village, 300m, <named-content xmlns:xlink="http://www.w3.org/1999/xlink" content-type="dwc:verbatimCoordinates" xlink:type="simple">-17.4833, 178.143</named-content> (CASENT0181837); Mt. Evans Range, Koroyanitu Eco Park, 0.5 km N Abaca Village, 800m, -17.6667, 177.55 (CASENT0182006, CASENT0182046, CASENT0182121, CASENT0182128); Mt. Evans Range, Koroyanitu Eco Park, Kokabula Trail, 1 km E Abaca Village, 800m, -17.6667, 177.55 (CASENT0182001, CASENT0182117, CASENT0181894, CASENT0181936, CASENT0182017, CASENT0182024, CASENT0182059, CASENT0182071, CASENT0182075, CASENT0182079, CASENT0182089, CASENT0182123, CASENT0182146); Mt. Korobaba 1.0 km SW Lami Town, 200m, <named-content xmlns:xlink="http://www.w3.org/1999/xlink" content-type="dwc:verbatimCoordinates" xlink:type="simple">-18.0867, 178.379</named-content> (CASENT0181800); Mt. Korobaba near Lami Town, 300m, -18.0167, 178.35 (CASENT0181664, CASENT0181779, CASENT0194572); Mt. Korobaba, 4 km NW Lami Town, 260m, <named-content xmlns:xlink="http://www.w3.org/1999/xlink" content-type="dwc:verbatimCoordinates" xlink:type="simple">-18.1042, 178.381</named-content> (CASENT0182042); Mt. Korobaba, 4 km NW Lami Town, 400m, <named-content xmlns:xlink="http://www.w3.org/1999/xlink" content-type="dwc:verbatimCoordinates" xlink:type="simple">-18.1022, 178.383</named-content> (CASENT0181931); Mt. Nakobalevu, 4 km WSW Colo-i-Suva Village, 325m, <named-content xmlns:xlink="http://www.w3.org/1999/xlink" content-type="dwc:verbatimCoordinates" xlink:type="simple">-18.0558, 178.422</named-content> (CASENT0181950); Mt. Nakobalevu, 4 km WSW Colo-i-Suva Village, 372m, <named-content xmlns:xlink="http://www.w3.org/1999/xlink" content-type="dwc:verbatimCoordinates" xlink:type="simple">-18.0553, 178.424</named-content> (CASENT0181849, CASENT0181881, CASENT0181883, CASENT0181896, CASENT0181899, CASENT0181922, CASENT0181943, CASENT0181985, CASENT0182035, CASENT0182052, CASENT0182138); Mt. Nakobalevu, TV Tower, 5 km WSW Colo-i-Suva Village, 460m, -18.05, 178.417 (CASENT0181909, CASENT0181984, CASENT0182047, CASENT0182140); Mt. Tomanivi, 1.8 km E Navai Village, 700m, <named-content xmlns:xlink="http://www.w3.org/1999/xlink" content-type="dwc:verbatimCoordinates" xlink:type="simple">-17.6211, 177.998</named-content> (CASENT0182141); Mt. Tomanivi, 2 km E Navai Village, 700m, -17.6211, 178 (CASENT0182143); near Nabukavesi Village, 300m, -18.1167, 178.25 (CASENT0181669, CASENT0181693, CASENT0181777, CASENT0181785, CASENT0181791); Waivudawa Creek 6.0 km NNW Lami Town, 300m, <named-content xmlns:xlink="http://www.w3.org/1999/xlink" content-type="dwc:verbatimCoordinates" xlink:type="simple">-18.076, 178.363</named-content> (CASENT0181670, CASENT0181827); Waivudawa, 3.5 km N Veisari Settlement, 300m, <named-content xmlns:xlink="http://www.w3.org/1999/xlink" content-type="dwc:verbatimCoordinates" xlink:type="simple">-18.0681, 178.367</named-content> (CASENT0182013, CASENT0182074, CASENT0182139, CASENT0182002, CASENT0182020, CASENT0182036, CASENT0182126).</p></tp:treatment-sec><ref-list><ref id="B19"><mixed-citation xmlns:xlink="http://www.w3.org/1999/xlink" xlink:type="simple"><person-group><name name-style="western"><surname>Sarnat</surname><given-names>EM</given-names></name><name name-style="western"><surname>Economo</surname><given-names>EP</given-names></name></person-group> (<year>2012</year>) <article-title>Ants of Fiji.</article-title><source>University of California Publications in Entomology</source><volume>132</volume>: <fpage>1</fpage>-<lpage>398</lpage>.</mixed-citation></ref><ref id="B24"><mixed-citation xmlns:xlink="http://www.w3.org/1999/xlink" xlink:type="simple"><person-group><name name-style="western"><surname>Wang</surname><given-names>M</given-names></name></person-group> (<year>2003</year>) <article-title>A monographic revision of the ant genus <italic>Pristomyrmex</italic> (Hymenoptera: Formicidae).</article-title><source>Bulletin of the Museum of Comparative Zoology</source><volume>157</volume>: <fpage>383</fpage>-<lpage>542</lpage>.</mixed-citation></ref></ref-list></tp:taxon-treatment>
