# Supplementary material for: Pristomyrmex tsujii sp. n. and P. mandibularis Mann (Hymenoptera, Formicidae) from Fiji
Source: Zookeys. 2013 Oct 4;(340):43–61. doi: 10.3897/zookeys.340.5479 (PMC3800798; doi:10.3897/zookeys.340.5479)
Supplement: XML Treatment for Pristomyrmex mandibularis [file zookeys.340.5479-treatment2.xml]

<!DOCTYPE tp:taxon-treatment
  PUBLIC "-//TaxonX//DTD Taxonomic Treatment Publishing DTD v0 20100105//EN" "tax-treatment-NSO.dtd">
<tp:taxon-treatment xmlns:tp="http://www.plazi.org/taxpub"><tp:treatment-meta><mixed-citation publication-type="journal"><person-group><name><surname>Sarnat</surname><given-names>Eli M.</given-names></name><name><surname>Economo</surname><given-names>Evan P.</given-names></name></person-group><article-title><italic>Pristomyrmex tsujii</italic> sp. n. and <italic>P. mandibularis</italic> Mann (Hymenoptera, Formicidae) from Fiji</article-title><source>Zookeys</source><day>4</day><month>10</month><year>2013</year><volume>2013</volume><issue>340</issue><fpage>43</fpage><lpage>61</lpage><pub-id pub-id-type="doi">10.3897/zookeys.340.5479</pub-id></mixed-citation></tp:treatment-meta><tp:nomenclature><tp:taxon-name>
                        <tp:taxon-name-part taxon-name-part-type="genus">Pristomyrmex</tp:taxon-name-part>
                        <tp:taxon-name-part taxon-name-part-type="species">mandibularis</tp:taxon-name-part>
                        <object-id xmlns:xlink="http://www.w3.org/1999/xlink" xlink:type="simple">http://species-id.net/wiki/Pristomyrmex_mandibularis</object-id>
                    </tp:taxon-name><tp:taxon-authority>Mann</tp:taxon-authority><xref ref-type="fig" rid="F4">Figs 23</xref><xref ref-type="fig" rid="F5">–35</xref><tp:nomenclature-citation-list><tp:nomenclature-citation><tp:taxon-name>Pristomyrmex mandibularis</tp:taxon-name><comment><xref ref-type="bibr" rid="B13">Mann 1921</xref>:444; worker described. Type locality: Fiji, Viti Levu, Nadarivatu, W.M. Mann [examined]. <xref ref-type="bibr" rid="B24">Wang 2003</xref>: 505, figs 225–228 (generic revision, ergatoid queen described). <xref ref-type="bibr" rid="B19">Sarnat and Economo 2012</xref>: 115, pl. 112 (key, discussion, checklist).</comment></tp:nomenclature-citation></tp:nomenclature-citation-list></tp:nomenclature><tp:treatment-sec sec-type="Diagnosis"><title>Diagnosis.</title><p><bold>Alate queen</bold> (<xref ref-type="fig" rid="F4">Figs 29–31</xref>). <!--PageBreak--><italic>Measurements</italic> (<italic>n</italic> = 10): TL 3.22–3.65, HW 0.80–0.86, HL 0.77–0.85, CI 99–106, SL 0.64–0.74, SI 79–88, EL 0.14–0.18, PW 0.61–0.67, ML 0.82–0.96, PeH 0.22–0.26, PeL 0.14–0.18, PeI 58–76, PpH 0.26–0.29, PpL 0.16–0.19, PpI 59–69. <italic>Measurements of aberrant specimen CASENT0194557</italic>: TL 4.10, HW 1.01, HL 0.96, CI 105, SL 0.77, SI 77, EL 0.19, PW 0.76, ML 1.06, PeH 0.30, PeL 0.17, PeI 58, PpH 0.32, PpL 0.21, PpI 65.</p><p>Conforming to the generic <italic><tp:taxon-name>Pristomyrmex</tp:taxon-name></italic> definition detailed in <xref ref-type="bibr" rid="B24">Wang (2003)</xref> with the following specifications. Closely resembling worker in the structure of the mandibles, clypeus, petiole, postpetiole and gaster in addition to sculpture, color and pilosity with the following differences. Distinctly larger. Eyes much larger with diameter composed of ca. 12 facets. Three ocelli present. Posterior head margin flat to weakly concave. Median clypeal tooth distinct to nearly absent. Mesosoma marked with wing sclerites and dorsal sutures. Propodeal spines significantly smaller than those of worker; present as large and broad distinct angles approximately equal in size to propodeal lobes. Dorsum of head entirely free of foveae to covered in abundant well-defined foveae. Dorsum of mesosoma with more than 10 pairs of erect hairs.</p><p><bold>Male</bold> (<xref ref-type="fig" rid="F4">Figs 32–34</xref>). <italic>Measurements</italic> (<italic>n</italic> = 21): TL 2.55–3.22, HW 0.51–0.61, HWE 0.63–0.75, HL 0.48–0.6, CI 97–113, SL 0.14–0.21, SI 26–34, EL 0.21–0.25, PW 0.53–0.73, ML 0.8–1.08, PeH 0.14–0.19, PeL 0.27–0.38, PeI 178–234, PpH 0.18–0.23, PpL 0.13–0.17, PpI 64–83.</p><p>Conforming to the generic <italic><tp:taxon-name>Pristomyrmex</tp:taxon-name></italic> definition detailed in <xref ref-type="bibr" rid="B24">Wang (2003)</xref> with the following specifications. Head, including the eyes, broader than long. Dorsal portion of occipital margin raised into a transverse carina from which no short lengths of longitudinal carinae originate. Frontal carina weak, terminating before reaching the posterior level of the eye. Clypeus with a median longitudinal carina and 1–3 pair of lateral carinae extending towards the anterior margin. Anterior clypeal margin flat to weakly convex. Mesoscutum with distinct notauli forming a Y-shape. Parapsidal furrows reduced to weak impressions. Scuto-scutellar sulcus with 7–10 narrow longitudinal ridges visible in dorsal view. Propodeum armed with a pair of strong tubercles or small teeth. Propodeal lobes obtusely triangular with a blunt or rounded apex; usually more developed than propodeal teeth. Middle and hind tibiae lacking spurs. Petiole in profile cuneiform with a weakly developed and broadly convex node. Peduncle long. Postpetiole in profile nodiform with a steeply convex anterior face and shorter, more gently sloped posterior face. In dorsal view subrectangular and broader than long. Entirely smooth and shiny. All dorsal surfaces with abundant long erect to suberect hairs. Legs and scapes with numerous erect or suberect short hairs. Color black to blackish brown with lighter brown appendages and gaster. Wings infuscated.</p></tp:treatment-sec><tp:treatment-sec sec-type="Geographic variation"><title>Geographic variation.</title><p>Like the worker of the species, which is discussed in <xref ref-type="bibr" rid="B24">Wang (2003)</xref> and <xref ref-type="bibr" rid="B19">Sarnat and Economo (2012)</xref>, the alate queens of <italic><tp:taxon-name>Pristomyrmex mandibularis</tp:taxon-name></italic> vary substantially in size, shape, color and sculpture across the archipelago. The Viti Levu specimens are marked by sparse foveae, a median clypeal tooth that is smaller than the lateral teeth but still distinct, and tend towards the redder end of the color spectrum. The Vanua Levu, Koro and Lakeba specimens are moderately foveolate with a smaller and more blunted median clypeal tooth.</p></tp:treatment-sec><tp:treatment-sec sec-type="Comments"><title>Comments.</title><p>A puzzling taxonomic situation is presented by two alate queens from Gau occupying the extreme ends of the sculpture spectrum. Specimen <!--PageBreak--><!--PageBreak-->CASENT0181910 lacks any distinct foveae on the head and mesosoma and is the least sculptured of the examined queens. Specimen CASENT0194557 is both exceptionally large (HW = 1.01 mm) and the mostly strongly sculptured of all examined Fijian <italic><tp:taxon-name>Pristomyrmex</tp:taxon-name></italic> queens, with well-defined foveae covering the head. The abundant pilosity on the head and mesosoma can be perhaps be explained by the greater number of piligerous foveae, but the length of the hairs is distinctly shorter than all other alate queens, including the aforementioned CASENT0181910 from Gau.</p><p>Specimen CASENT0194557 also has shorter antennal scapes relative to its head width than any other examined alate queens of <italic><tp:taxon-name>Pristomyrmex mandibularis</tp:taxon-name></italic> or <italic><tp:taxon-name>Pristomyrmex tsujii</tp:taxon-name></italic> (<xref ref-type="fig" rid="F6">Fig. 36</xref>). The combination of gross morphological differences, morphometric disparity and sympatry of the two alate queens from Gau suggests that CASENT0194557 be assigned to a different species. We are reluctant however to describe a new species based on a single queen specimen. The aberrant measurements of CASENT0194557 are therefore reported separately from those collated from all other <italic><tp:taxon-name>Pristomyrmex mandibularis</tp:taxon-name></italic> alate queens.</p><fig id="F6" position="float" orientation="portrait"><label>Figure 36.</label><caption><p>Antennal scape length (SL) <italic>versus</italic> head width (HW) for alate queens of <italic><tp:taxon-name>Pristomyrmex mandibularis</tp:taxon-name></italic> and <italic><tp:taxon-name>Pristomyrmex tsujii</tp:taxon-name></italic>. Circles represent <italic><tp:taxon-name>Pristomyrmex mandibularis</tp:taxon-name></italic>, squares represent <italic><tp:taxon-name>Pristomyrmex tsujii</tp:taxon-name></italic>. The white circles represent the aberrant specimen CASENT0194557 from Gau.</p></caption><graphic xmlns:xlink="http://www.w3.org/1999/xlink" xlink:href="ZooKeys-340-043-g006.jpg" position="float" orientation="portrait" xlink:type="simple"/></fig></tp:treatment-sec><tp:treatment-sec sec-type="Material examined"><title>Material examined.</title><p><bold>FIJI. Gau:</bold> Mt. Delaco, 3 km SE Navukailagi Village, 408m, <named-content xmlns:xlink="http://www.w3.org/1999/xlink" content-type="dwc:verbatimCoordinates" xlink:type="simple">-17.9796, 179.276</named-content> (CASENT0181652, CASENT0181752, CASENT0181761); Mt. Delaco, 3 km SE Navukailagi Village, 432m, <named-content xmlns:xlink="http://www.w3.org/1999/xlink" content-type="dwc:verbatimCoordinates" xlink:type="simple">-17.9795, 179.276</named-content> (CASENT0181751); Mt. Delaco, 3.3 km SE Navukailagi Village, 387m, -17.98, 179.275 (CASENT0182033, CASENT0182065, CASENT0182090, CASENT0182092, CASENT0182093, CASENT0182098, CASENT0194557); Mt. Delaco, 3.4 km SE Navukailagi Village, 475m, <named-content xmlns:xlink="http://www.w3.org/1999/xlink" content-type="dwc:verbatimCoordinates" xlink:type="simple">-17.9836, 179.277</named-content> (CASENT0181699); Mt. Delaco, 3.5 km SE Navukailagi Village, 490m, <named-content xmlns:xlink="http://www.w3.org/1999/xlink" content-type="dwc:verbatimCoordinates" xlink:type="simple">-17.9827, 179.276</named-content> (CASENT0181672); Mt. Delaco, 3.8 km SE Navukailagi Village, 496m, <named-content xmlns:xlink="http://www.w3.org/1999/xlink" content-type="dwc:verbatimCoordinates" xlink:type="simple">-17.9836, 179.277</named-content> (CASENT0181910, CASENT0182016, CASENT0182021, CASENT0182032, CASENT0182051, CASENT0182054, CASENT0182062, CASENT0182078, CASENT0182091); Mt. Delaco, 4.0 km SE Navukailagi Village, 564m, <named-content xmlns:xlink="http://www.w3.org/1999/xlink" content-type="dwc:verbatimCoordinates" xlink:type="simple">-17.9861, 179.277</named-content> (CASENT0182034); Mt. Delaco, 4.4 km SE Navukailagi Village, 625m, <named-content xmlns:xlink="http://www.w3.org/1999/xlink" content-type="dwc:verbatimCoordinates" xlink:type="simple">-17.9879, 179.278</named-content> (CASENT0181644); 2.5 km SE Navukailagi Village, 300m, <named-content xmlns:xlink="http://www.w3.org/1999/xlink" content-type="dwc:verbatimCoordinates" xlink:type="simple">-17.9714, 179.272</named-content> (CASENT0181816). <bold>Kadavu:</bold> Moanakaka Bird Sanctuary, 0.25km SW Soladamu Village, 60m, <named-content xmlns:xlink="http://www.w3.org/1999/xlink" content-type="dwc:verbatimCoordinates" xlink:type="simple">-19.0775, 178.121</named-content> (CASENT0181597);, CASENT0182044, CASENT0182049, CASENT0182053, CASENT0182055, CASENT0182085, CASENT0182087, CASENT0182094, CASENT0182096, CASENT0182097); Mt. Washington summit, 1.6 km SW Lomaji, 800m, <named-content xmlns:xlink="http://www.w3.org/1999/xlink" content-type="dwc:verbatimCoordinates" xlink:type="simple">-19.1181, 177.988</named-content> (CASENT0182025); Mt. Washington, 1.3 km SSW Lomaji, 580m, <named-content xmlns:xlink="http://www.w3.org/1999/xlink" content-type="dwc:verbatimCoordinates" xlink:type="simple">-19.1175, 177.992</named-content> (CASENT0182069); Mt. Washington, 1.4km SSW Lomaji Village, 700m, -19.1183, 177.99 (CASENT0181796); Mt. Washington, 1.4km SSW Lomaji Village, 760m, <named-content xmlns:xlink="http://www.w3.org/1999/xlink" content-type="dwc:verbatimCoordinates" xlink:type="simple">-19.1181, 177.988</named-content> (CASENT0181712). <bold>Koro:</bold> 1.6 km E Tavua Village, 220m, <named-content xmlns:xlink="http://www.w3.org/1999/xlink" content-type="dwc:verbatimCoordinates" xlink:type="simple">-17.2753, 179.374</named-content> (CASENT0181645, CASENT0181782, CASENT0181808, CASENT0181831); 2.1 km SW Nabuna Village, nr. Wailolo Creek, 115m, -17.2658, 179.37 (CASENT0171044, CASENT0171100, CASENT0181765, CASENT0194552, CASENT0194559, CASENT0194575); 2.7 km NW Nasau Village, footrack b/w Mt. Kuitarua &amp; Nasau, 465m, <named-content xmlns:xlink="http://www.w3.org/1999/xlink" content-type="dwc:verbatimCoordinates" xlink:type="simple">-17.2947, 179.406</named-content> (CASENT0181654); 3.0 km WNW Nasau Village, footrack b/w Mt. Kuitarua &amp; Nasau, 420m, <named-content xmlns:xlink="http://www.w3.org/1999/xlink" content-type="dwc:verbatimCoordinates" xlink:type="simple">-17.2903, 179.405</named-content> (CASENT0171142); Mt. Kuitarua summit, 3.8 km NW <!--PageBreak-->Nasau Village, 500m, <named-content xmlns:xlink="http://www.w3.org/1999/xlink" content-type="dwc:verbatimCoordinates" xlink:type="simple">-17.2875, 179.402</named-content> (CASENT0182026, CASENT0182058, CASENT0182061, CASENT0182072, CASENT0182080); Mt. Kuitarua summit, 3.8 km NW Nasau Village, 505m, <named-content xmlns:xlink="http://www.w3.org/1999/xlink" content-type="dwc:verbatimCoordinates" xlink:type="simple">-17.2868, 179.404</named-content> (CASENT0182084, CASENT0182095); 2.0 km N Nasoqoloa Village, 300m, <named-content xmlns:xlink="http://www.w3.org/1999/xlink" content-type="dwc:verbatimCoordinates" xlink:type="simple">-17.2722, 179.389</named-content> (CASENT0181716, CASENT0181718, CASENT0181769, CASENT0194562); Mt. Kuitarua, 4 km WNW Nasau Village, 380m, -17.3, 179.4 (CASENT0181688). <bold>Lakeba:</bold> 3.2 km NE Tubou Village, 100m, <named-content xmlns:xlink="http://www.w3.org/1999/xlink" content-type="dwc:verbatimCoordinates" xlink:type="simple">-18.2208, -178.784</named-content> (CASENT0182063, CASENT0194549, CASENT0182039, CASENT0182068, CASENT0182088)., CASENT0194569). <bold>Moala:</bold> Mt. Korolevu, 5.5 km SW of Naroi Village, 300m, -18.5948, 179.9 (CASENT0182307). <bold>Ovalau:</bold> (coordinates for Levuka), m, -17.68, 178.83 (CASENT0233996). <bold>Taveuni:</bold> Mt. Devo, 3.6 km SE Tavuki Village, 734m, <named-content xmlns:xlink="http://www.w3.org/1999/xlink" content-type="dwc:verbatimCoordinates" xlink:type="simple">-16.8306, -179.974</named-content> (CASENT0181668); Mt. Devo, 3.9 km SE Tavuki Village, 775m, <named-content xmlns:xlink="http://www.w3.org/1999/xlink" content-type="dwc:verbatimCoordinates" xlink:type="simple">-16.8328, -179.973</named-content> (CASENT0181813); Mt. Devo, 5.3 km SE Tavuki Village, 1064m, <named-content xmlns:xlink="http://www.w3.org/1999/xlink" content-type="dwc:verbatimCoordinates" xlink:type="simple">-16.8409, -179.968</named-content> (CASENT0182043); Mt. Koronibuabua, 3.2 km NW Lavena Village, 234m, <named-content xmlns:xlink="http://www.w3.org/1999/xlink" content-type="dwc:verbatimCoordinates" xlink:type="simple">-16.8547, -179.891</named-content> (CASENT0182023, CASENT0182086). Soqulu Estate, 140m, -16.8333, -180 (CASENT0182018). <bold>Vanua Levu:</bold> 2.0 km NW Nakanakana Village, 300m, -16.62, 179.833 (CASENT0181756); Lasema, m, -16.68, 179.81 (CASENT0233997); Mt. Vatudiri, 3 km NW Waisali Village, 570m, <!--PageBreak--><named-content xmlns:xlink="http://www.w3.org/1999/xlink" content-type="dwc:verbatimCoordinates" xlink:type="simple">-16.629, 179.211</named-content> (CASENT0194550); Mt. Vatudiri, 3 km NW Waisali Village, 641m, <named-content xmlns:xlink="http://www.w3.org/1999/xlink" content-type="dwc:verbatimCoordinates" xlink:type="simple">-16.6285, 179.208</named-content> (CASENT0181637); Navotuvotu Range, Mt. Koroimari, logging road nr. Banikea Village, 398m, <named-content xmlns:xlink="http://www.w3.org/1999/xlink" content-type="dwc:verbatimCoordinates" xlink:type="simple">-16.7675, 178.757</named-content> (CASENT0182082); Vatudiri, 4 km SE Lomaloma Village, 630m, <named-content xmlns:xlink="http://www.w3.org/1999/xlink" content-type="dwc:verbatimCoordinates" xlink:type="simple">-16.6296, 179.208</named-content> (CASENT0182040, CASENT0182056, CASENT0182067, CASENT0182070, CASENT0182081). <bold>Viti Levu:</bold> 1.3 km SW Vaturu Dam, 530m, <named-content xmlns:xlink="http://www.w3.org/1999/xlink" content-type="dwc:verbatimCoordinates" xlink:type="simple">-17.7478, 177.677</named-content> (CASENT0182012); 1.5 km NE Colo-i-Suva Village, 340m, <named-content xmlns:xlink="http://www.w3.org/1999/xlink" content-type="dwc:verbatimCoordinates" xlink:type="simple">-18.0506, 178.417</named-content> (CASENT0181724, CASENT0181729, CASENT0194548); 1.8 km NW Naboutini Village, 300m, <named-content xmlns:xlink="http://www.w3.org/1999/xlink" content-type="dwc:verbatimCoordinates" xlink:type="simple">-18.2206, 177.817</named-content> (CASENT0181702); 2.7 km NE Naikorokoro Village, 300m, <named-content xmlns:xlink="http://www.w3.org/1999/xlink" content-type="dwc:verbatimCoordinates" xlink:type="simple">-18.0872, 178.331</named-content> (CASENT0181687, CASENT0181836, CASENT0194934); 4.8 km NE Galoa Village, 300m, <named-content xmlns:xlink="http://www.w3.org/1999/xlink" content-type="dwc:verbatimCoordinates" xlink:type="simple">-18.2186, 178.014</named-content> (CASENT0181659); Koroyanitu Eco Park 5.0 km NE Abaca Village, 700m, <named-content xmlns:xlink="http://www.w3.org/1999/xlink" content-type="dwc:verbatimCoordinates" xlink:type="simple">-17.6667, 177.553</named-content> (CASENT0181662, CASENT0181673, CASENT0181789, CASENT0181790); Mt. Evans Range, Koroyanitu Eco Park, 0.5 km N Abaca Village, 800m, -17.6667, 177.55 (CASENT0182014); Mt. Evans Range, Koroyanitu Eco Park, 1.8 km NE Abaca Village, 700m, <named-content xmlns:xlink="http://www.w3.org/1999/xlink" content-type="dwc:verbatimCoordinates" xlink:type="simple">-17.6667, 177.563</named-content> (CASENT0181773); Mt. Evans Range, Koroyanitu Eco Park, Kokabula Trail, 1 km E Abaca Village, 800m, -17.6667, 177.55 (CASENT0182011, CASENT0182045, CASENT0182147, CASENT0181870, CASENT0181989); Mt. Korobaba near Lami Town, 300m, -18.0167, 178.35 (CASENT0181648, CASENT0181740, CASENT0181807, CASENT0181811, CASENT0181829); Mt. Nakobalevu, 4 km WSW Colo-i-Suva Village, 372m, <named-content xmlns:xlink="http://www.w3.org/1999/xlink" content-type="dwc:verbatimCoordinates" xlink:type="simple">-18.0553, 178.424</named-content> (CASENT0181861); Mt. Rama 1.8 km NW Naikorokoro Settlement, 300m, -18.09, 178.304 (CASENT0181663, CASENT0181759); Mt. Tomanivi, 2 km E Navai Village, 700m, -17.6211, 178 (CASENT0182066); Nasoqo, m, -18.08, 178.02 (CASENT0233995); Nausori Highlands, 400m, -17.81, <!--PageBreak-->177.61 (CASENT0234108); near Nabukavesi Village, 300m, -18.1167, 178.25 (CASENT0181397, CASENT0181778, CASENT0181801); Ocean Pacific Resort, 2 km SE Nabukavesi Village, 40m, <named-content xmlns:xlink="http://www.w3.org/1999/xlink" content-type="dwc:verbatimCoordinates" xlink:type="simple">-18.1708, 178.258</named-content> (CASENT0182064); Waivudawa Creek 6.0 km NNW Lami Town, 300m, <named-content xmlns:xlink="http://www.w3.org/1999/xlink" content-type="dwc:verbatimCoordinates" xlink:type="simple">-18.076, 178.363</named-content> (CASENT0181555); Waiyanitu, m, -18.18, 178.12 (CASENT0233994).</p></tp:treatment-sec><tp:treatment-sec><!--Section generated to contain objects referenced in tp:taxon-treatment.--><fig id="F4" position="float" orientation="portrait"><label>Figures 23–34.</label><caption><p><bold>23–25</bold> <italic><tp:taxon-name>Pristomyrmex mandibularis</tp:taxon-name></italic> Mann, worker, specimen code CASENT0181756. <bold>26–28</bold> <italic><tp:taxon-name>Pristomyrmex mandibularis</tp:taxon-name></italic> Mann, worker, specimen code CASENT0181648 <bold>29–31</bold> <italic><tp:taxon-name>Pristomyrmex mandibularis</tp:taxon-name></italic> Mann, alate queen, specimen code CASENT0171100<bold>32–34</bold> <italic><tp:taxon-name>Pristomyrmex mandibularis</tp:taxon-name></italic> Mann, male, specimen code CASENT0182032.</p></caption><graphic xmlns:xlink="http://www.w3.org/1999/xlink" xlink:href="ZooKeys-340-043-g004.jpg" position="float" orientation="portrait" xlink:type="simple"/></fig><fig id="F5" position="float" orientation="portrait"><label>Figure 35.</label><caption><p>Known distribution of <italic><tp:taxon-name>Pristomyrmex tsujii</tp:taxon-name></italic> (white) <italic><tp:taxon-name>Pristomyrmex mandibularis</tp:taxon-name></italic> (gray) across the Fijian archipelago. Names are given for all islands on which specimens were collected. Symbols have been minimally offset from each other so as not to obscure localities where both species have been recorded.</p></caption><graphic xmlns:xlink="http://www.w3.org/1999/xlink" xlink:href="ZooKeys-340-043-g005.jpg" position="float" orientation="portrait" xlink:type="simple"/></fig></tp:treatment-sec><ref-list><ref id="B13"><mixed-citation xmlns:xlink="http://www.w3.org/1999/xlink" xlink:type="simple"><person-group><name name-style="western"><surname>Mann</surname><given-names>WM</given-names></name></person-group> (<year>1921</year>) <article-title>The ants of the Fiji Islands.</article-title><source>Bulletin of the Museum of Comparative Zoology</source><volume>64</volume>: <fpage>401</fpage>-<lpage>499</lpage>.</mixed-citation></ref><ref id="B24"><mixed-citation xmlns:xlink="http://www.w3.org/1999/xlink" xlink:type="simple"><person-group><name name-style="western"><surname>Wang</surname><given-names>M</given-names></name></person-group> (<year>2003</year>) <article-title>A monographic revision of the ant genus <italic>Pristomyrmex</italic> (Hymenoptera: Formicidae).</article-title><source>Bulletin of the Museum of Comparative Zoology</source><volume>157</volume>: <fpage>383</fpage>-<lpage>542</lpage>.</mixed-citation></ref><ref id="B19"><mixed-citation xmlns:xlink="http://www.w3.org/1999/xlink" xlink:type="simple"><person-group><name name-style="western"><surname>Sarnat</surname><given-names>EM</given-names></name><name name-style="western"><surname>Economo</surname><given-names>EP</given-names></name></person-group> (<year>2012</year>) <article-title>Ants of Fiji.</article-title><source>University of California Publications in Entomology</source><volume>132</volume>: <fpage>1</fpage>-<lpage>398</lpage>.</mixed-citation></ref></ref-list></tp:taxon-treatment>
